# Supplementary material for: Generation of Naïve Bovine Induced Pluripotent Stem Cells Using PiggyBac Transposition of Doxycycline-Inducible Transcription Factors
Source: PLoS One. 2015 Aug 19;10(8):e0135403. doi: 10.1371/journal.pone.0135403 (PMC4544884; doi:10.1371/journal.pone.0135403)
Supplement: S1 Table — (XLSX) [file pone.0135403.s005.xlsx]

## Sheet: primers (biPSCs)
Primers for RT-PCR
Gene	Forward	Reverce
O-2A-K (Tg)	GCTCTCCCATGCATTCAAA	ACGCAGTGTCTTCTCCCTTC
c-Myc (Tg)	CTGTCCATTCAAGCAGACGA	ATCAGCCTCGACTGTGCCT
OCT3/4 (Endo)	AGCCAAACGACTATCTGCCG	ACACTCGGACCACGTCTTTC
SOX2 (Endo)	TTACCTCTTCTTCCCACTCC	TTCTTGCTGTCCTCCATTTC
KLF4 (Endo)	CTGCTCACGACTTTCCCTTG	GCAAACTTCCACCCACAACC
c-MYC (Endo)	AGCGACTCTGAGGAAGAACA	CAAGAGTTCCGTATCTGTTCAAG
NANOG	GACACCCTCGACACGGACAC	CTTGACCGGGACCGTCTCTT
REX1	GCAGAATGTGGGAAAGCCT	GACTGAATAAACTTCTTGC
ESRRβ	CCAACGGTCTGGACTCGCC	GCACACCTTCCTTCAGCAT
STELLA	TGCAAGTTGCCACTCAACTC	TTCCTTTGGCATAGCGAAGT
CDH1	CCGGGACAATGTGTATTACT	GTACTGGGGCACACTCAT
LIFR	AGACATGCCCTTGGAGTGTG	TCCCGCAAAAACAACCGTTC
SOCS3	GAAGCGAACTTGCTGCTGAG	CAGCTGGGTGACTTTCTCGT
FGF5	CTCCCACGAAGCCAATATGT	GGCTTTTTCTTTTCGGGAAC
CDX2	GCCACCATGTACGTGAGCTAC	ACATGGTATCCGCCGTAGTC
VIM	AAGTTTGCTGACCTCTCTGAAGCT	CAGAGACTCGGTTAGTCCCTTTGA
BMP4	CAGCATGTCAGGATTAGCCG	GGCTTTGGGGATACTGGAAT
AFP	AAGGCACCCTGTCCTGTATG	AGACACTCCAGCACGTTTCC
bACT	GCGGCATTCACGAAACTACC	CGGACTCATCGTACTCCTGC
Uni-ACT	CCGATCCACACAGAGTACTTGCG	CGAGCGTGGCTACAGTTCACC
O-2A-K (Tg) primers amplify Oct3/4-2A-Klf4 sequences in the PB-TET-OKS vector. They were also used for genomic PCR. VIM, VIMENTIN; bACT, bovine β-ACTIN specific for cattle; Uni-ACT, universal β-ACTIN that reacts with both cattle and mice.
